# Supplementary material for: miR-654-5p Contributes to the Activation and Proliferation of Hepatic Stellate Cells by Targeting RXRα
Source: Front Cell Dev Biol. 2022 Apr 6;10:841248. doi: 10.3389/fcell.2022.841248 (PMC9019757; doi:10.3389/fcell.2022.841248)
Supplement: Supplementary file 1 [file Table2.XLSX]

## Sheet: Sheet1
Supplementary Table 1 Basic characteristics of patients
	patient1	patient2	patient3	patient4	patient5	patient6	patient7	patient8	patient9	patient10	patient11
Demographic characteristics
Sex	male	male	male	male	male	male	female	female	female	female	female
Age (years)	56	44	57	61	61	53	60	62	52	60	57
Clinical characteristics
AST (IU/L)	47.9	63.8	17.6	25	103.4	35.2	42.1	27.2	26.2	25.6	27.3
ALT (IU/L)	55.3	153.5	14.9	23.7	92.5	17.2	23	27.8	15.8	23.1	12.8
TBIL (umol/L)	17.4	23.9	9.8	12.1	59	144.3	34.3	11.7	10.8	9.1	15.9
Albumin (g/L)	36.2	42.6	32.2	41	29.8	35	26	35.4	45.2	39.2	28.9
Cholinesterase (U/L)	13625	6672	3066	8490	2744	2613	3956	8393	8005	7643	2428
INR	0.97	1.05	1.06	1.02	1.05	2.77	1.45	0.92	1.08	0.94	1.12
Disease status	HBV-related cirrhosis	HBV-related cirrhosis	HBV-related cirrhosis	HBV-related cirrhosis	PSC-related cirrhosis	HBV-related cirrhosis	HBV-related cirrhosis	HBV-related cirrhosis	HBV-related cirrhosis	hepatic hemangioma	PBC-related cirrhosis
aspartate aminotransferase, AST; alanine aminotransferase, ALT; total bilirubin, TBIL; international normalized ratio, INR; hepatitis B virus, HBV; primary biliary cholangitis, PBC; primary sclerosing cholangitis, PSC
